# Supplementary material for: The gut microbiota as an early predictor of COVID-19 severity
Source: mSphere. 2024 Sep 19;9(10):e00181-24. doi: 10.1128/msphere.00181-24 (PMC11540175; doi:10.1128/msphere.00181-24)
Supplement: Supplemental Tables — Tables S1 to S3. [file msphere.00181-24-s0002.xlsx]

## Sheet: TableS1
Data	Total	Wu2021	Reinold2021
General data
N	223	106	117
Age: <50 y.o. (%)	103 (46.2%)	62 (58.5%)	41 (35%)
Age: 50-80 y.o. (%)	105 (47.1%)	43 (40.6%)	62 (53%)
Age: >80 y.o. (%)	15 (6.7%)	1 (0.9%)	14 (12%)
Sex: Female, Male (%F, %M)	102,121 (45.7%, 54.3%)	42,64 (379.6%, 60.4%)	60, 57 (51.3%, 48.7%)
SARS-CoV-2 positivity: +,- (%+, %-)	191,32 (85.7%, 14.3%)	74, 32 (69.8%, 30.2%)	117, 0 (100%, 0%)
Severity classes (WHO)
Uninfected	32	32	0
Mild	58	14	44
Moderate	82	47	35
Severe/Dead	51	13	35
Supplementary Table 1. Details of the external cohort used for the model deploy Demographic details and distribution across the severity classes of the samples included from the study of Wu et al., 2021 and Reinold et al., 2021 for the deploy and validation of the classifier (referred as 'external dataset' in the manuscript).

## Sheet: TableS2
Accession	Severity	Study
SRR13278772	Moderate	Wu2021
SRR13278773	Moderate	Wu2021
SRR13278775	Moderate	Wu2021
SRR13278783	Severe	Wu2021
SRR13278785	Uninfected	Wu2021
SRR13278794	Moderate	Wu2021
SRR13278795	Moderate	Wu2021
SRR13278798	Uninfected	Wu2021
SRR13278803	Severe	Wu2021
SRR13278807	Severe	Wu2021
SRR13278811	Severe	Wu2021
SRR13278820	Uninfected	Wu2021
SRR13278825	Moderate	Wu2021
SRR13278826	Moderate	Wu2021
SRR13278839	Severe	Wu2021
SRR13278842	Uninfected	Wu2021
SRR13278847	Mild	Wu2021
SRR13278848	Mild	Wu2021
SRR13278852	Moderate	Wu2021
SRR13278854	Moderate	Wu2021
SRR13278862	Uninfected	Wu2021
SRR13278864	Uninfected	Wu2021
SRR13278866	Uninfected	Wu2021
SRR13278867	Uninfected	Wu2021
SRR13278868	Mild	Wu2021
SRR13278869	Uninfected	Wu2021
SRR13278871	Uninfected	Wu2021
SRR13278873	Uninfected	Wu2021
SRR13278875	Uninfected	Wu2021
SRR13278876	Uninfected	Wu2021
SRR13278878	Uninfected	Wu2021
SRR13278880	Uninfected	Wu2021
SRR13278882	Uninfected	Wu2021
SRR13278884	Uninfected	Wu2021
SRR13278887	Uninfected	Wu2021
SRR13278889	Uninfected	Wu2021
SRR13278891	Uninfected	Wu2021
SRR13278893	Uninfected	Wu2021
SRR13278895	Uninfected	Wu2021
SRR13278896	Uninfected	Wu2021
SRR13278898	Uninfected	Wu2021
SRR13278914	Moderate	Wu2021
SRR13278916	Moderate	Wu2021
SRR13278917	Moderate	Wu2021
SRR13278923	Moderate	Wu2021
SRR13278924	Moderate	Wu2021
SRR13278929	Moderate	Wu2021
SRR13278930	Moderate	Wu2021
SRR13278932	Moderate	Wu2021
SRR13278934	Moderate	Wu2021
SRR13278935	Moderate	Wu2021
SRR13278936	Uninfected	Wu2021
SRR13278937	Moderate	Wu2021
SRR13278941	Uninfected	Wu2021
SRR13278942	Uninfected	Wu2021
SRR13278943	Uninfected	Wu2021
SRR13278944	Moderate	Wu2021
SRR13278945	Uninfected	Wu2021
SRR13278946	Mild	Wu2021
SRR13278949	Moderate	Wu2021
SRR13278950	Moderate	Wu2021
SRR13278952	Uninfected	Wu2021
SRR13278954	Moderate	Wu2021
SRR13278955	Moderate	Wu2021
SRR13278958	Mild	Wu2021
SRR13278959	Mild	Wu2021
SRR13278960	Mild	Wu2021
SRR13278970	Moderate	Wu2021
SRR13278980	Severe	Wu2021
SRR13278981	Severe	Wu2021
SRR13278982	Severe	Wu2021
SRR13278984	Severe	Wu2021
SRR13278985	Severe	Wu2021
SRR13278989	Severe	Wu2021
SRR13278990	Severe	Wu2021
SRR13278991	Severe	Wu2021
SRR13278994	Moderate	Wu2021
SRR13279003	Mild	Wu2021
SRR13279007	Moderate	Wu2021
SRR13279008	Moderate	Wu2021
SRR13279011	Moderate	Wu2021
SRR13279012	Moderate	Wu2021
SRR13279015	Moderate	Wu2021
SRR13279016	Moderate	Wu2021
SRR13279020	Moderate	Wu2021
SRR13279022	Moderate	Wu2021
SRR13279023	Moderate	Wu2021
SRR13279024	Moderate	Wu2021
SRR13279025	Moderate	Wu2021
SRR13279026	Moderate	Wu2021
SRR13279029	Mild	Wu2021
SRR13279032	Uninfected	Wu2021
SRR13279033	Mild	Wu2021
SRR13279034	Mild	Wu2021
SRR13279039	Moderate	Wu2021
SRR13279040	Moderate	Wu2021
SRR13279046	Mild	Wu2021
SRR13279047	Mild	Wu2021
SRR13279048	Mild	Wu2021
SRR13279053	Moderate	Wu2021
SRR13279054	Uninfected	Wu2021
SRR13279059	Moderate	Wu2021
SRR13279060	Moderate	Wu2021
SRR13279061	Moderate	Wu2021
SRR13279062	Moderate	Wu2021
SRR13279068	Moderate	Wu2021
SRR15175285	Severe	Reinold2021
SRR15175286	Severe	Reinold2021
SRR15175290	Severe	Reinold2021
SRR15175291	Severe	Reinold2021
SRR15175320	Severe	Reinold2021
SRR15175327	Severe	Reinold2021
SRR15175329	Severe	Reinold2021
SRR15175339	Severe	Reinold2021
SRR15175341	Severe	Reinold2021
SRR15175344	Severe	Reinold2021
SRR15175426	Severe	Reinold2021
SRR15175428	Severe	Reinold2021
SRR15175429	Severe	Reinold2021
SRR15175431	Severe	Reinold2021
SRR15175433	Severe	Reinold2021
SRR15175434	Severe	Reinold2021
SRR15175439	Severe	Reinold2021
SRR15175444	Severe	Reinold2021
SRR15175458	Severe	Reinold2021
SRR15175460	Severe	Reinold2021
SRR15175461	Severe	Reinold2021
SRR15175472	Severe	Reinold2021
SRR15175474	Severe	Reinold2021
SRR15175475	Severe	Reinold2021
SRR15175489	Severe	Reinold2021
SRR15175494	Severe	Reinold2021
SRR15175498	Severe	Reinold2021
SRR15175499	Severe	Reinold2021
SRR15175500	Severe	Reinold2021
SRR15175501	Severe	Reinold2021
SRR15175502	Severe	Reinold2021
SRR15175503	Severe	Reinold2021
SRR15175505	Severe	Reinold2021
SRR15175507	Severe	Reinold2021
SRR15175524	Severe	Reinold2021
SRR15175554	Severe	Reinold2021
SRR15175555	Severe	Reinold2021
SRR15175556	Severe	Reinold2021
SRR15175287	Moderate	Reinold2021
SRR15175288	Moderate	Reinold2021
SRR15175322	Moderate	Reinold2021
SRR15175323	Moderate	Reinold2021
SRR15175324	Moderate	Reinold2021
SRR15175325	Moderate	Reinold2021
SRR15175326	Moderate	Reinold2021
SRR15175328	Moderate	Reinold2021
SRR15175330	Moderate	Reinold2021
SRR15175338	Moderate	Reinold2021
SRR15175340	Moderate	Reinold2021
SRR15175342	Moderate	Reinold2021
SRR15175352	Moderate	Reinold2021
SRR15175367	Moderate	Reinold2021
SRR15175369	Moderate	Reinold2021
SRR15175407	Moderate	Reinold2021
SRR15175430	Moderate	Reinold2021
SRR15175435	Moderate	Reinold2021
SRR15175436	Moderate	Reinold2021
SRR15175437	Moderate	Reinold2021
SRR15175441	Moderate	Reinold2021
SRR15175445	Moderate	Reinold2021
SRR15175447	Moderate	Reinold2021
SRR15175448	Moderate	Reinold2021
SRR15175449	Moderate	Reinold2021
SRR15175455	Moderate	Reinold2021
SRR15175466	Moderate	Reinold2021
SRR15175490	Moderate	Reinold2021
SRR15175495	Moderate	Reinold2021
SRR15175496	Moderate	Reinold2021
SRR15175504	Moderate	Reinold2021
SRR15175515	Moderate	Reinold2021
SRR15175531	Moderate	Reinold2021
SRR15175551	Moderate	Reinold2021
SRR15175553	Moderate	Reinold2021
SRR15175284	Mild	Reinold2021
SRR15175289	Mild	Reinold2021
SRR15175319	Mild	Reinold2021
SRR15175331	Mild	Reinold2021
SRR15175333	Mild	Reinold2021
SRR15175334	Mild	Reinold2021
SRR15175335	Mild	Reinold2021
SRR15175336	Mild	Reinold2021
SRR15175337	Mild	Reinold2021
SRR15175347	Mild	Reinold2021
SRR15175357	Mild	Reinold2021
SRR15175362	Mild	Reinold2021
SRR15175409	Mild	Reinold2021
SRR15175415	Mild	Reinold2021
SRR15175418	Mild	Reinold2021
SRR15175421	Mild	Reinold2021
SRR15175424	Mild	Reinold2021
SRR15175432	Mild	Reinold2021
SRR15175440	Mild	Reinold2021
SRR15175442	Mild	Reinold2021
SRR15175443	Mild	Reinold2021
SRR15175446	Mild	Reinold2021
SRR15175456	Mild	Reinold2021
SRR15175459	Mild	Reinold2021
SRR15175467	Mild	Reinold2021
SRR15175469	Mild	Reinold2021
SRR15175470	Mild	Reinold2021
SRR15175471	Mild	Reinold2021
SRR15175473	Mild	Reinold2021
SRR15175476	Mild	Reinold2021
SRR15175477	Mild	Reinold2021
SRR15175481	Mild	Reinold2021
SRR15175487	Mild	Reinold2021
SRR15175488	Mild	Reinold2021
SRR15175491	Mild	Reinold2021
SRR15175492	Mild	Reinold2021
SRR15175493	Mild	Reinold2021
SRR15175506	Mild	Reinold2021
SRR15175525	Mild	Reinold2021
SRR15175526	Mild	Reinold2021
SRR15175528	Mild	Reinold2021
SRR15175529	Mild	Reinold2021
SRR15175530	Mild	Reinold2021
SRR15175552	Mild	Reinold2021
Supplementary Table 2. Accession numbers for the external dataset Accession number for the NCBI Sequence Read Archive (SRA) of the 223 samples included for the model validation

## Sheet: TableS3
	Uninfected	Mild	Moderate	Severe
Uninfected	20	0	0	0
Mild	11	44	12	0
Moderate	1	14	60	13
Severe	0	0	10	38
Supplementary Table 3. Confusion matrix representing the prediction of the external data with the ConvNet classifier The first line represent the known classes whilst the first column represent the predicted ones.
